# Supplementary material for: Targeting the lipid metabolism proteins FASN and GPAM in alveolar type II cells decreases lung metastasis
Source: Cancer Discov. Author manuscript; Available in PMC 2026 Jun 12. (PMC7619144; doi:10.1158/2159-8290.CD-25-0191)
Supplement: 1 [file EMS212901-supplement-1.xlsx]

## Sheet: Supplementary Table 1
Supplementary Table 1 Primers used for RT-qPCR
Target organism	Target gene	Sequence 5’ – 3’
Mouse	Cyclophilin B	Fwd: GGAGATGGCACAGGAGGAA
		Rev: GCCCGTAGTGCTTCAGCTT
	Fasn	Fwd: GGAGGTGGTGATAGCCGGTAT
		Rev: TGGGTAATCCATAGAGCCCAG
	Gpam	Fwd: CTACAGACACAGGCAGGGAA
		Rev: CATCTTTCCTGCTCGTGTGG
	Agpat1	Fwd: CTGCTGCTCCACGTCAAATA
		Rev: AGCCAGCCCATAGTAGCTCA
	Agpat2	Fwd: AGCGGACAGAAGAAACTGGA
		Rev: TGAAGTAGACACCCCCAAGG
	Lpin1	Fwd: CTGGACTTGTGTCTCCAGCA
		Rev: CTCCTTCACCGTCACAAACA
	Dgat1	Fwd: GTCAAGGCCAAAGCTGTCTC
		Rev: GGGACCGAGGAAAGTTGAGT
