# Supplementary material for: Targeting the lipid metabolism proteins FASN and GPAM in alveolar type II cells decreases lung metastasis
Source: Cancer Discov. Author manuscript; Available in PMC 2026 Jun 12. (PMC7619144; doi:10.1158/2159-8290.CD-25-0191)
Supplement: 2 [file EMS212901-supplement-2.xlsx]

## Sheet: Supplementary Table 2
Supplementary Table 2 short hairpin RNAs (shRNAs) used to generate knockdown cell lines
Purpose	Target organism	Target gene	Gene Description	TRC Number	Labels	Sequence 5’ – 3’
Knockdown	Mus musculus	Gpam	glycerol-3-phosphate acyltransferase, mitochondrial	TRCN0000012153	sh1Gpam	CCGGGCCATGTAAAGGCGAGTGATTCTCGAGAATCACTCGCCTTTACATGGCTTTTT
				TRCN0000012155	sh2Gpam	CCGGGCCACCAGTGTTACTGAGAATCTCGAGATTCTCAGTAACACTGGTGGCTTTTT
				TRCN0000012156	sh3Gpam	CCGGCCGAATGATGTTGCTGATGAACTCGAGTTCATCAGCAACATCATTCGGTTTTT
Knockdown	Mus musculus	Fasn	Fatty acid synthase	TRCN0000075703	shFasn	GCTGGTCGTTTCTCCATTAAA
